# Supplementary material for: Protection of Photosynthesis by UVR8 and Cryptochromes in Arabidopsis Under Blue and UV Radiation
Source: Plant Cell Environ. 2025 May 11;48(8):6321–35. doi: 10.1111/pce.15608 (PMC12223700; doi:10.1111/pce.15608)
Supplement: Supplementary file 2 — Table S1. [file PCE-48-6321-s001.xlsx]

## Sheet: Fig. 2
	Table S1. Outcome of statistical analysis presented
	Blue, 204 µmol m-2 s-1								Blue, 286 µmol m-2 s-1								UVA, 100 µmol m-2 s-1								UVA and blue								UVB, 1 µmol m-2 s-1								UVB and blue
	Dependent Variable:	VAR00002							Dependent Variable:	VAR00002							Dependent Variable:	VAR00002							Dependent Variable:	VAR00002							Dependent Variable:	VAR00002							Dependent Variable:	VAR00002
	Tukey HSD								Tukey HSD								Tukey HSD								Tukey HSD								Tukey HSD								Tukey HSD
	(I) VAR00001		Mean Difference (I-J)	Std. Error	Sig.	95% Confidence Interval			(I) VAR00001		Mean Difference (I-J)	Std. Error	Sig.	95% Confidence Interval			(I) VAR00001		Mean Difference (I-J)	Std. Error	Sig.	95% Confidence Interval			(I) VAR00001		Mean Difference (I-J)	Std. Error	Sig.	95% Confidence Interval			(I) VAR00001		Mean Difference (I-J)	Std. Error	Sig.	95% Confidence Interval			(I) VAR00001		Mean Difference (I-J)	Std. Error	Sig.	95% Confidence Interval
						Lower Bound	Upper Bound							Lower Bound	Upper Bound							Lower Bound	Upper Bound							Lower Bound	Upper Bound							Lower Bound	Upper Bound							Lower Bound	Upper Bound
	1.00	2.00	0.00666667	0.0174404	0.980455	-0.0421478	0.0554812		1.00	2.00	-0.0116667	0.0190467	0.926893	-0.0649772	0.0416439		1.00	2.00	0.0216667	0.0194508	0.685387	-0.0327749	0.0761082		1.00	2.00	0.0116667	0.0164823	0.892806	-0.0344663	0.0577996		1.00	2.00	0.005	0.00885061	0.941308	-0.0197723	0.0297723		1.00	2.00	0	0.00756454	1	-0.0211727	0.0211727
		3.00	.05333*	0.0174404	0.029125	0.00451884	0.102148			3.00	.05667*	0.0190467	0.0347008	0.00335609	0.109977			3.00	.09333*	0.0194508	0.000585643	0.0388918	0.147775			3.00	.11000*	0.0164823	9.49977e-06	0.0638671	0.156133			3.00	.03333*	0.00885061	0.00613677	0.00856103	0.0581056			3.00	.04500*	0.00756454	4.48048e-05	0.0238273	0.0661727
		4.00	.12833*	0.0174404	2.33195e-06	0.0795188	0.177148			4.00	.12833*	0.0190467	8.30973e-06	0.0750228	0.181644			4.00	.26167*	0.0194508	1.02341e-10	0.207225	0.316108			4.00	.22833*	0.0164823	6.04452e-11	0.1822	0.274466			4.00	.06167*	0.00885061	5.16207e-06	0.0368944	0.086439			4.00	.08833*	0.00756454	1.26554e-09	0.0671607	0.109506
	2.00	1.00	-0.00666667	0.0174404	0.980455	-0.0554812	0.0421478		2.00	1.00	0.0116667	0.0190467	0.926893	-0.0416439	0.0649772		2.00	1.00	-0.0216667	0.0194508	0.685387	-0.0761082	0.0327749		2.00	1.00	-0.0116667	0.0164823	0.892806	-0.0577996	0.0344663		2.00	1.00	-0.005	0.00885061	0.941308	-0.0297723	0.0197723		2.00	1.00	0	0.00756454	1	-0.0211727	0.0211727
		3.00	0.0466667	0.0174404	0.0641258	-0.00214783	0.0954812			3.00	.06833*	0.0190467	0.00915934	0.0150228	0.121644			3.00	.07167*	0.0194508	0.00737451	0.0172251	0.126108			3.00	.09833*	0.0164823	4.31575e-05	0.0522004	0.144466			3.00	.02833*	0.00885061	0.0214255	0.00356103	0.0531056			3.00	.04500*	0.00756454	4.48048e-05	0.0238273	0.0661727
		4.00	.12167*	0.0174404	5.07104e-06	0.0728522	0.170481			4.00	.14000*	0.0190467	2.37e-06	0.0866894	0.193311			4.00	.24000*	0.0194508	4.79036e-10	0.185558	0.294442			4.00	.21667*	0.0164823	1.54877e-10	0.170534	0.2628			4.00	.05667*	0.00885061	1.68477e-05	0.0318944	0.081439			4.00	.08833*	0.00756454	1.26554e-09	0.0671607	0.109506
	3.00	1.00	-.05333*	0.0174404	0.029125	-0.102148	-0.00451884		3.00	1.00	-.05667*	0.0190467	0.0347008	-0.109977	-0.00335609		3.00	1.00	-.09333*	0.0194508	0.000585643	-0.147775	-0.0388918		3.00	1.00	-.11000*	0.0164823	9.49977e-06	-0.156133	-0.0638671		3.00	1.00	-.03333*	0.00885061	0.00613677	-0.0581056	-0.00856103		3.00	1.00	-.04500*	0.00756454	4.48048e-05	-0.0661727	-0.0238273
		2.00	-0.0466667	0.0174404	0.0641258	-0.0954812	0.00214783			2.00	-.06833*	0.0190467	0.00915934	-0.121644	-0.0150228			2.00	-.07167*	0.0194508	0.00737451	-0.126108	-0.0172251			2.00	-.09833*	0.0164823	4.31575e-05	-0.144466	-0.0522004			2.00	-.02833*	0.00885061	0.0214255	-0.0531056	-0.00356103			2.00	-.04500*	0.00756454	4.48048e-05	-0.0661727	-0.0238273
		4.00	.07500*	0.0174404	0.00182386	0.0261855	0.123814			4.00	.07167*	0.0190467	0.00618593	0.0183561	0.124977			4.00	.16833*	0.0194508	1.92917e-07	0.113892	0.222775			4.00	.11833*	0.0164823	3.34713e-06	0.0722004	0.164466			4.00	.02833*	0.00885061	0.0214255	0.00356103	0.0531056			4.00	.04333*	0.00756454	7.26398e-05	0.0221607	0.064506
	4.00	1.00	-.12833*	0.0174404	2.33195e-06	-0.177148	-0.0795188		4.00	1.00	-.12833*	0.0190467	8.30973e-06	-0.181644	-0.0750228		4.00	1.00	-.26167*	0.0194508	1.02341e-10	-0.316108	-0.207225		4.00	1.00	-.22833*	0.0164823	6.04452e-11	-0.274466	-0.1822		4.00	1.00	-.06167*	0.00885061	5.16207e-06	-0.086439	-0.0368944		4.00	1.00	-.08833*	0.00756454	1.26554e-09	-0.109506	-0.0671607
		2.00	-.12167*	0.0174404	5.07104e-06	-0.170481	-0.0728522			2.00	-.14000*	0.0190467	2.37e-06	-0.193311	-0.0866894			2.00	-.24000*	0.0194508	4.79036e-10	-0.294442	-0.185558			2.00	-.21667*	0.0164823	1.54877e-10	-0.2628	-0.170534			2.00	-.05667*	0.00885061	1.68477e-05	-0.081439	-0.0318944			2.00	-.08833*	0.00756454	1.26554e-09	-0.109506	-0.0671607
		3.00	-.07500*	0.0174404	0.00182386	-0.123814	-0.0261855			3.00	-.07167*	0.0190467	0.00618593	-0.124977	-0.0183561			3.00	-.16833*	0.0194508	1.92917e-07	-0.222775	-0.113892			3.00	-.11833*	0.0164823	3.34713e-06	-0.164466	-0.0722004			3.00	-.02833*	0.00885061	0.0214255	-0.0531056	-0.00356103			3.00	-.04333*	0.00756454	7.26398e-05	-0.064506	-0.0221607
	*. The mean difference is significant at the 0.05 level.								*. The mean difference is significant at the 0.05 level.								*. The mean difference is significant at the 0.05 level.								*. The mean difference is significant at the 0.05 level.								*. The mean difference is significant at the 0.05 level.								*. The mean difference is significant at the 0.05 level.

## Sheet: Fig. 3
	Blue, 235 µmol m-2 s-1								UVA, 100 µmol m-2 s-1								UVA and blue								UVB, 1 µmol m-2 s-1								UVB and blue
	Dependent Variable:	VAR00002							Dependent Variable:	VAR00002							Dependent Variable:	VAR00002							Dependent Variable:	VAR00002							Dependent Variable:	VAR00002
	Tukey HSD								Tukey HSD								Tukey HSD								Tukey HSD								Tukey HSD
	(I) VAR00001		Mean Difference (I-J)	Std. Error	Sig.	95% Confidence Interval			(I) VAR00001		Mean Difference (I-J)	Std. Error	Sig.	95% Confidence Interval			(I) VAR00001		Mean Difference (I-J)	Std. Error	Sig.	95% Confidence Interval			(I) VAR00001		Mean Difference (I-J)	Std. Error	Sig.	95% Confidence Interval			(I) VAR00001		Mean Difference (I-J)	Std. Error	Sig.	95% Confidence Interval
						Lower Bound	Upper Bound							Lower Bound	Upper Bound							Lower Bound	Upper Bound							Lower Bound	Upper Bound							Lower Bound	Upper Bound
	1.00	2.00	-0.00125	0.00579922	0.974744	-0.0158673	0.0133673		1.00	2.00	0.0575	0.0288004	0.137767	-0.0150935	0.130093		1.00	2.00	0.035	0.0220659	0.273429	-0.0206187	0.0906187		1.00	2.00	0	0.00609938	1	-0.0153739	0.0153739		1.00	2.00	-0.005	0.004613	0.5342	-0.0166274	0.00662739
		3.00	-.02875*	0.00579922	0.000188452	-0.0433673	-0.0141327			3.00	-.10875*	0.0288004	0.0030497	-0.181343	-0.0361565			3.00	-.09250*	0.0220659	0.00114648	-0.148119	-0.0368813			3.00	-.02875*	0.00609938	0.000334494	-0.0441239	-0.0133761			3.00	-.01875*	0.004613	0.00154837	-0.0303774	-0.00712261
	2.00	1.00	0.00125	0.00579922	0.974744	-0.0133673	0.0158673		2.00	1.00	-0.0575	0.0288004	0.137767	-0.130093	0.0150935		2.00	1.00	-0.035	0.0220659	0.273429	-0.0906187	0.0206187		2.00	1.00	0	0.00609938	1	-0.0153739	0.0153739		2.00	1.00	0.005	0.004613	0.5342	-0.00662739	0.0166274
		3.00	-.02750*	0.00579922	0.000312826	-0.0421173	-0.0128827			3.00	-.16625*	0.0288004	2.8561e-05	-0.238843	-0.0936565			3.00	-.12750*	0.0220659	2.81953e-05	-0.183119	-0.0718813			3.00	-.02875*	0.00609938	0.000334494	-0.0441239	-0.0133761			3.00	-.01375*	0.004613	0.0187328	-0.0253774	-0.00212261
	3.00	1.00	.02875*	0.00579922	0.000188452	0.0141327	0.0433673		3.00	1.00	.10875*	0.0288004	0.0030497	0.0361565	0.181343		3.00	1.00	.09250*	0.0220659	0.00114648	0.0368813	0.148119		3.00	1.00	.02875*	0.00609938	0.000334494	0.0133761	0.0441239		3.00	1.00	.01875*	0.004613	0.00154837	0.00712261	0.0303774
		2.00	.02750*	0.00579922	0.000312826	0.0128827	0.0421173			2.00	.16625*	0.0288004	2.8561e-05	0.0936565	0.238843			2.00	.12750*	0.0220659	2.81953e-05	0.0718813	0.183119			2.00	.02875*	0.00609938	0.000334494	0.0133761	0.0441239			2.00	.01375*	0.004613	0.0187328	0.00212261	0.0253774
	*. The mean difference is significant at the 0.05 level.								*. The mean difference is significant at the 0.05 level.								*. The mean difference is significant at the 0.05 level.								*. The mean difference is significant at the 0.05 level.								*. The mean difference is significant at the 0.05 level.

## Sheet: Fig. 4a
	Growth light								Blue, 235 µmol m-2 s-1								Blue, 330 µmol m-2 s-1								UVA, 100 µmol m-2 s-1								UVA and blue								UVB, 1 µmol m-2 s-1								UVB and blue
	Dependent Variable:	VAR00002							Dependent Variable:	VAR00002							Dependent Variable:	VAR00002							Dependent Variable:	VAR00002							Dependent Variable:	VAR00002							Dependent Variable:	VAR00002							Dependent Variable:
	Tukey HSD								Tukey HSD								Tukey HSD								Tukey HSD								Tukey HSD								Tukey HSD								Tukey HSD
	(I) VAR00001		Mean Difference (I-J)	Std. Error	Sig.	95% Confidence Interval			(I) VAR00001		Mean Difference (I-J)	Std. Error	Sig.	95% Confidence Interval			(I) VAR00001		Mean Difference (I-J)	Std. Error	Sig.	95% Confidence Interval			(I) VAR00001		Mean Difference (I-J)	Std. Error	Sig.	95% Confidence Interval			(I) VAR00001		Mean Difference (I-J)	Std. Error	Sig.	95% Confidence Interval			(I) VAR00001		Mean Difference (I-J)	Std. Error	Sig.	95% Confidence Interval			(I) VAR00001
						Lower Bound	Upper Bound							Lower Bound	Upper Bound							Lower Bound	Upper Bound							Lower Bound	Upper Bound							Lower Bound	Upper Bound							Lower Bound	Upper Bound
	1.00	2.00	-0.00125	0.00450353	0.992484	-0.013034	0.010534		1.00	2.00	0.00375	0.00791742	0.964756	-0.0168477	0.0243477		1.00	2.00	0.000944444	0.0113546	0.999792	-0.0289603	0.0308492		1.00	2.00	0.018	0.0143763	0.59628	-0.0198631	0.0558631		1.00	2.00	0.00772222	0.0164482	0.965498	-0.0355976	0.051042		1.00	2.00	0.00411111	0.00671357	0.927813	-0.0135705	0.0217927		1.00
		3.00	0.00933333	0.00450353	0.169872	-0.00245066	0.0211173			3.00	.05133*	0.00791742	9.47826e-09	0.0307357	0.071931			3.00	.06394*	0.0113546	2.18757e-06	0.0340397	0.0938492			3.00	.09411*	0.0143763	5.49813e-08	0.056248	0.131974			3.00	.13061*	0.0164482	1.68599e-10	0.0872913	0.173931			3.00	.01889*	0.00671357	0.0317323	0.00120725	0.0365705
		4.00	.01846*	0.00450353	0.000511859	0.00667434	0.0302423			4.00	.05931*	0.00791742	5.01512e-11	0.0387079	0.0799032			4.00	.10344*	0.0113546	1.85296e-12	0.0735397	0.133349			4.00	.22933*	0.0143763	5.81868e-13	0.19147	0.267196			4.00	.24839*	0.0164482	5.81868e-13	0.205069	0.291709			4.00	.04383*	0.00671357	5.89973e-08	0.0261517	0.061515
	2.00	1.00	0.00125	0.00450353	0.992484	-0.010534	0.013034		2.00	1.00	-0.00375	0.00791742	0.964756	-0.0243477	0.0168477		2.00	1.00	-0.000944444	0.0113546	0.999792	-0.0308492	0.0289603		2.00	1.00	-0.018	0.0143763	0.59628	-0.0558631	0.0198631		2.00	1.00	-0.00772222	0.0164482	0.965498	-0.051042	0.0355976		2.00	1.00	-0.00411111	0.00671357	0.927813	-0.0217927	0.0135705		2.00
		3.00	0.0105833	0.00450353	0.0943575	-0.00120066	0.0223673			3.00	.04758*	0.00754897	2.3385e-08	0.0279442	0.0672224			3.00	.06300*	0.0113546	3.03347e-06	0.0330953	0.0929047			3.00	.07611*	0.0143763	8.15165e-06	0.038248	0.113974			3.00	.12289*	0.0164482	1.19436e-09	0.0795691	0.166209			3.00	0.0147778	0.00671357	0.133263	-0.00290386	0.0324594
		4.00	.01971*	0.00450353	0.000184417	0.00792434	0.0314923			4.00	.05556*	0.00754897	1.00681e-10	0.0359164	0.0751947			4.00	.10250*	0.0113546	2.39853e-12	0.0725953	0.132405			4.00	.21133*	0.0143763	5.81868e-13	0.17347	0.249196			4.00	.24067*	0.0164482	5.81868e-13	0.197347	0.283986			4.00	.03972*	0.00671357	7.05169e-07	0.0220406	0.0574039
	3.00	1.00	-0.00933333	0.00450353	0.169872	-0.0211173	0.00245066		3.00	1.00	-.05133*	0.00791742	9.47826e-09	-0.071931	-0.0307357		3.00	1.00	-.06394*	0.0113546	2.18757e-06	-0.0938492	-0.0340397		3.00	1.00	-.09411*	0.0143763	5.49813e-08	-0.131974	-0.056248		3.00	1.00	-.13061*	0.0164482	1.68599e-10	-0.173931	-0.0872913		3.00	1.00	-.01889*	0.00671357	0.0317323	-0.0365705	-0.00120725		3.00
		2.00	-0.0105833	0.00450353	0.0943575	-0.0223673	0.00120066			2.00	-.04758*	0.00754897	2.3385e-08	-0.0672224	-0.0279442			2.00	-.06300*	0.0113546	3.03347e-06	-0.0929047	-0.0330953			2.00	-.07611*	0.0143763	8.15165e-06	-0.113974	-0.038248			2.00	-.12289*	0.0164482	1.19436e-09	-0.166209	-0.0795691			2.00	-0.0147778	0.00671357	0.133263	-0.0324594	0.00290386
		4.00	0.009125	0.00450353	0.18594	-0.00265899	0.020909			4.00	0.00797222	0.00754897	0.716718	-0.0116669	0.0276113			4.00	.03950*	0.0113546	0.00478934	0.00959529	0.0694047			4.00	.13522*	0.0143763	9.53793e-13	0.0973592	0.173085			4.00	.11778*	0.0164482	4.35276e-09	0.074458	0.161098			4.00	.02494*	0.00671357	0.00227887	0.00726281	0.0426261
	4.00	1.00	-.01846*	0.00450353	0.000511859	-0.0302423	-0.00667434		4.00	1.00	-.05931*	0.00791742	5.01512e-11	-0.0799032	-0.0387079		4.00	1.00	-.10344*	0.0113546	1.85296e-12	-0.133349	-0.0735397		4.00	1.00	-.22933*	0.0143763	5.81868e-13	-0.267196	-0.19147		4.00	1.00	-.24839*	0.0164482	5.81868e-13	-0.291709	-0.205069		4.00	1.00	-.04383*	0.00671357	5.89973e-08	-0.061515	-0.0261517		4.00
		2.00	-.01971*	0.00450353	0.000184417	-0.0314923	-0.00792434			2.00	-.05556*	0.00754897	1.00681e-10	-0.0751947	-0.0359164			2.00	-.10250*	0.0113546	2.39853e-12	-0.132405	-0.0725953			2.00	-.21133*	0.0143763	5.81868e-13	-0.249196	-0.17347			2.00	-.24067*	0.0164482	5.81868e-13	-0.283986	-0.197347			2.00	-.03972*	0.00671357	7.05169e-07	-0.0574039	-0.0220406
		3.00	-0.009125	0.00450353	0.18594	-0.020909	0.00265899			3.00	-0.00797222	0.00754897	0.716718	-0.0276113	0.0116669			3.00	-.03950*	0.0113546	0.00478934	-0.0694047	-0.00959529			3.00	-.13522*	0.0143763	9.53793e-13	-0.173085	-0.0973592			3.00	-.11778*	0.0164482	4.35276e-09	-0.161098	-0.074458			3.00	-.02494*	0.00671357	0.00227887	-0.0426261	-0.00726281
	*. The mean difference is significant at the 0.05 level.								*. The mean difference is significant at the 0.05 level.								*. The mean difference is significant at the 0.05 level.								*. The mean difference is significant at the 0.05 level.								*. The mean difference is significant at the 0.05 level.								*. The mean difference is significant at the 0.05 level.								*. The mean difference is significant at the 0.05 level.
[truncated: 6 more columns]

## Sheet: Fig. 4b
	Growth light								Blue, 235 µmol m-2 s-1								UVA, 100 µmol m-2 s-1								UVA and blue								UVB, 1 µmol m-2 s-1								UVB and blue
	Dependent Variable:	VAR00002							Dependent Variable:	VAR00002							Dependent Variable:	VAR00002							Dependent Variable:	VAR00002							Dependent Variable:	VAR00002							Dependent Variable:	VAR00002
	Tukey HSD								Tukey HSD								Tukey HSD								Tukey HSD								Tukey HSD								Tukey HSD
	(I) VAR00001		Mean Difference (I-J)	Std. Error	Sig.	95% Confidence Interval			(I) VAR00001		Mean Difference (I-J)	Std. Error	Sig.	95% Confidence Interval			(I) VAR00001		Mean Difference (I-J)	Std. Error	Sig.	95% Confidence Interval			(I) VAR00001		Mean Difference (I-J)	Std. Error	Sig.	95% Confidence Interval			(I) VAR00001		Mean Difference (I-J)	Std. Error	Sig.	95% Confidence Interval			(I) VAR00001		Mean Difference (I-J)	Std. Error	Sig.	95% Confidence Interval
						Lower Bound	Upper Bound							Lower Bound	Upper Bound							Lower Bound	Upper Bound							Lower Bound	Upper Bound							Lower Bound	Upper Bound							Lower Bound	Upper Bound
	1.00	2.00	-0.00190625	0.00320288	0.823051	-0.00953492	0.00572242		1.00	2.00	-0.005	0.00412782	0.452788	-0.0150042	0.00500424		1.00	2.00	0.03325	0.025522	0.401053	-0.0286056	0.0951056		1.00	2.00	0.0189375	0.0140642	0.377401	-0.0151487	0.0530237		1.00	2.00	-0.00075	0.00290184	0.963875	-0.00778293	0.00628293		1.00	2.00	-0.004875	0.00278547	0.198123	-0.0116259	0.00187591
		3.00	-.00844*	0.00320288	0.0264627	-0.0160662	-0.00080883			3.00	-.01200*	0.00412782	0.0152883	-0.0220042	-0.00199576			3.00	-.06231*	0.025522	0.0479823	-0.124168	-0.000456923			3.00	-.06544*	0.0140642	8.46754e-05	-0.0995237	-0.0313513			3.00	-.01344*	0.00290184	9.09733e-05	-0.0204704	-0.00640457			3.00	-.01356*	0.00278547	4.17172e-05	-0.0203134	-0.00681159
	2.00	1.00	0.00190625	0.00320288	0.823051	-0.00572242	0.00953492		2.00	1.00	0.005	0.00412782	0.452788	-0.00500424	0.0150042		2.00	1.00	-0.03325	0.025522	0.401053	-0.0951056	0.0286056		2.00	1.00	-0.0189375	0.0140642	0.377401	-0.0530237	0.0151487		2.00	1.00	0.00075	0.00290184	0.963875	-0.00628293	0.00778293		2.00	1.00	0.004875	0.00278547	0.198123	-0.00187591	0.0116259
		3.00	-0.00653125	0.00320288	0.108596	-0.0141599	0.00109742			3.00	-0.007	0.00412782	0.217912	-0.0170042	0.00300424			3.00	-.09556*	0.025522	0.00145864	-0.157418	-0.0337069			3.00	-.08438*	0.0140642	9.34061e-07	-0.118461	-0.0502888			3.00	-.01269*	0.00290184	0.000208993	-0.0197204	-0.00565457			3.00	-.00869*	0.00278547	0.00871304	-0.0154384	-0.00193659
	3.00	1.00	.00844*	0.00320288	0.0264627	0.00080883	0.0160662		3.00	1.00	.01200*	0.00412782	0.0152883	0.00199576	0.0220042		3.00	1.00	.06231*	0.025522	0.0479823	0.000456923	0.124168		3.00	1.00	.06544*	0.0140642	8.46754e-05	0.0313513	0.0995237		3.00	1.00	.01344*	0.00290184	9.09733e-05	0.00640457	0.0204704		3.00	1.00	.01356*	0.00278547	4.17172e-05	0.00681159	0.0203134
		2.00	0.00653125	0.00320288	0.108596	-0.00109742	0.0141599			2.00	0.007	0.00412782	0.217912	-0.00300424	0.0170042			2.00	.09556*	0.025522	0.00145864	0.0337069	0.157418			2.00	.08438*	0.0140642	9.34061e-07	0.0502888	0.118461			2.00	.01269*	0.00290184	0.000208993	0.00565457	0.0197204			2.00	.00869*	0.00278547	0.00871304	0.00193659	0.0154384
	*. The mean difference is significant at the 0.05 level.								*. The mean difference is significant at the 0.05 level.								*. The mean difference is significant at the 0.05 level.								*. The mean difference is significant at the 0.05 level.								*. The mean difference is significant at the 0.05 level.								*. The mean difference is significant at the 0.05 level.

## Sheet: Fig. 5
	130 min								320 min
	Dependent Variable:	VAR00002							Dependent Variable:	VAR00002
	Tukey HSD								Tukey HSD
	(I) VAR00001		Mean Difference (I-J)	Std. Error	Sig.	95% Confidence Interval			(I) VAR00001		Mean Difference (I-J)	Std. Error	Sig.	95% Confidence Interval
						Lower Bound	Upper Bound							Lower Bound	Upper Bound
	1.00	2.00	0.00905951	0.0266121	0.986017	-0.065426	0.083545		1.00	2.00	0.00158784	0.00688446	0.995534	-0.0176813	0.020857
		3.00	0.0711224	0.0266121	0.0645396	-0.00336311	0.145608			3.00	.03170*	0.00688446	0.00091155	0.0124284	0.0509667
		4.00	.23640*	0.0266121	1.27014e-07	0.161917	0.310888			4.00	.07665*	0.00688446	2.9004e-09	0.0573848	0.0959231
	2.00	1.00	-0.00905951	0.0266121	0.986017	-0.083545	0.065426		2.00	1.00	-0.00158784	0.00688446	0.995534	-0.020857	0.0176813
		3.00	0.0620629	0.0266121	0.124073	-0.0124226	0.136548			3.00	.03011*	0.00688446	0.00154316	0.0108406	0.0493789
		4.00	.22734*	0.0266121	2.37014e-07	0.152858	0.301829			4.00	.07507*	0.00688446	4.16302e-09	0.0557969	0.0943353
	3.00	1.00	-0.0711224	0.0266121	0.0645396	-0.145608	0.00336311		3.00	1.00	-.03170*	0.00688446	0.00091155	-0.0509667	-0.0124284
		2.00	-0.0620629	0.0266121	0.124073	-0.136548	0.0124226			2.00	-.03011*	0.00688446	0.00154316	-0.0493789	-0.0108406
		4.00	.16528*	0.0266121	2.54023e-05	0.0907947	0.239766			4.00	.04496*	0.00688446	1.2854e-05	0.0256872	0.0642256
	4.00	1.00	-.23640*	0.0266121	1.27014e-07	-0.310888	-0.161917		4.00	1.00	-.07665*	0.00688446	2.9004e-09	-0.0959231	-0.0573848
		2.00	-.22734*	0.0266121	2.37014e-07	-0.301829	-0.152858			2.00	-.07507*	0.00688446	4.16302e-09	-0.0943353	-0.0557969
		3.00	-.16528*	0.0266121	2.54023e-05	-0.239766	-0.0907947			3.00	-.04496*	0.00688446	1.2854e-05	-0.0642256	-0.0256872
	*. The mean difference is significant at the 0.05 level.								*. The mean difference is significant at the 0.05 level.

## Sheet: Fig. 6
	Control								Lincomycin								Methyl viologen
	Dependent Variable:	VAR00002							Dependent Variable:	VAR00002							Dependent Variable:	VAR00002
	Tukey HSD								Tukey HSD								Tukey HSD
	(I) VAR00001		Mean Difference (I-J)	Std. Error	Sig.	95% Confidence Interval			(I) VAR00001		Mean Difference (I-J)	Std. Error	Sig.	95% Confidence Interval			(I) VAR00001		Mean Difference (I-J)	Std. Error	Sig.	95% Confidence Interval
						Lower Bound	Upper Bound							Lower Bound	Upper Bound							Lower Bound	Upper Bound
	1.00	2.00	0.00226462	0.00719102	0.999509	-0.0205887	0.0251179		1.00	2.00	-0.00430801	0.028799	0.999988	-0.0919028	0.0832868		1.00	2.00	-0.0243631	0.0647552	0.998914	-0.221322	0.172596
		3.00	0.00609102	0.00719102	0.954219	-0.0167623	0.0289443			3.00	.10251*	0.028799	0.0144984	0.0149104	0.1901			3.00	0.169121	0.0647552	0.125486	-0.027838	0.36608
		4.00	0.0163919	0.00719102	0.252157	-0.00646143	0.0392452			4.00	.09291*	0.028799	0.032603	0.0053175	0.180507			4.00	.35171*	0.0647552	9.37501e-05	0.154748	0.548666
		5.00	0.00402425	0.00719102	0.992486	-0.0188291	0.0268776			5.00	0.0510898	0.028799	0.496646	-0.036505	0.138685			5.00	.22780*	0.0647552	0.0160737	0.0308448	0.424763
		6.00	-0.0157439	0.00719102	0.28957	-0.0385972	0.00710945			6.00	0.00445181	0.028799	0.999986	-0.083143	0.0920466			6.00	0.0323677	0.0647552	0.995801	-0.164591	0.229327
	2.00	1.00	-0.00226462	0.00719102	0.999509	-0.0251179	0.0205887		2.00	1.00	0.00430801	0.028799	0.999988	-0.0832868	0.0919028		2.00	1.00	0.0243631	0.0647552	0.998914	-0.172596	0.221322
		3.00	0.0038264	0.00719102	0.99404	-0.0190269	0.0266797			3.00	.10681*	0.028799	0.00993918	0.0192184	0.194408			3.00	0.193484	0.0647552	0.0564284	-0.00347491	0.390443
		4.00	0.0141273	0.00719102	0.398315	-0.00872605	0.0369806			4.00	.09722*	0.028799	0.0227861	0.00962552	0.184815			4.00	.37607*	0.0647552	3.29763e-05	0.179111	0.573029
		5.00	0.00175963	0.00719102	0.999857	-0.0210937	0.024613			5.00	0.0553978	0.028799	0.408164	-0.032197	0.142993			5.00	.25217*	0.0647552	0.00616764	0.0552079	0.449126
		6.00	-0.0180085	0.00719102	0.174525	-0.0408618	0.00484483			6.00	0.00875982	0.028799	0.999613	-0.078835	0.0963546			6.00	0.0567308	0.0647552	0.949345	-0.140228	0.25369
	3.00	1.00	-0.00609102	0.00719102	0.954219	-0.0289443	0.0167623		3.00	1.00	-.10251*	0.028799	0.0144984	-0.1901	-0.0149104		3.00	1.00	-0.169121	0.0647552	0.125486	-0.36608	0.027838
		2.00	-0.0038264	0.00719102	0.99404	-0.0266797	0.0190269			2.00	-.10681*	0.028799	0.00993918	-0.194408	-0.0192184			2.00	-0.193484	0.0647552	0.0564284	-0.390443	0.00347491
		4.00	0.0103009	0.00719102	0.708066	-0.0125524	0.0331542			4.00	-0.00959292	0.028799	0.999397	-0.0971877	0.0780019			4.00	0.182586	0.0647552	0.0815789	-0.0143728	0.379545
		5.00	-0.00206677	0.00719102	0.999685	-0.0249201	0.0207866			5.00	-0.0514154	0.028799	0.489748	-0.13901	0.0361793			5.00	0.0586829	0.0647552	0.941879	-0.138276	0.255642
		6.00	-0.0218349	0.00719102	0.0659553	-0.0446882	0.00101843			6.00	-.09805*	0.028799	0.0212373	-0.185648	-0.0104586			6.00	-0.136753	0.0647552	0.308506	-0.333712	0.0602057
	4.00	1.00	-0.0163919	0.00719102	0.252157	-0.0392452	0.00646143		4.00	1.00	-.09291*	0.028799	0.032603	-0.180507	-0.0053175		4.00	1.00	-.35171*	0.0647552	9.37501e-05	-0.548666	-0.154748
		2.00	-0.0141273	0.00719102	0.398315	-0.0369806	0.00872605			2.00	-.09722*	0.028799	0.0227861	-0.184815	-0.00962552			2.00	-.37607*	0.0647552	3.29763e-05	-0.573029	-0.179111
		3.00	-0.0103009	0.00719102	0.708066	-0.0331542	0.0125524			3.00	0.00959292	0.028799	0.999397	-0.0780019	0.0971877			3.00	-0.182586	0.0647552	0.0815789	-0.379545	0.0143728
		5.00	-0.0123677	0.00719102	0.536914	-0.035221	0.0104857			5.00	-0.0418225	0.028799	0.695817	-0.129417	0.0457723			5.00	-0.123903	0.0647552	0.41397	-0.320862	0.0730557
		6.00	-.03214*	0.00719102	0.0034199	-0.0549891	-0.00928245			6.00	-.08846*	0.028799	0.0466928	-0.176055	-0.000865695			6.00	-.31934*	0.0647552	0.000374949	-0.516299	-0.12238
	5.00	1.00	-0.00402425	0.00719102	0.992486	-0.0268776	0.0188291		5.00	1.00	-0.0510898	0.028799	0.496646	-0.138685	0.036505		5.00	1.00	-.22780*	0.0647552	0.0160737	-0.424763	-0.0308448
		2.00	-0.00175963	0.00719102	0.999857	-0.024613	0.0210937			2.00	-0.0553978	0.028799	0.408164	-0.142993	0.032197			2.00	-.25217*	0.0647552	0.00616764	-0.449126	-0.0552079
		3.00	0.00206677	0.00719102	0.999685	-0.0207866	0.0249201			3.00	0.0514154	0.028799	0.489748	-0.0361793	0.13901			3.00	-0.0586829	0.0647552	0.941879	-0.255642	0.138276
		4.00	0.0123677	0.00719102	0.536914	-0.0104857	0.035221			4.00	0.0418225	0.028799	0.695817	-0.0457723	0.129417			4.00	0.123903	0.0647552	0.41397	-0.0730557	0.320862
		6.00	-0.0197681	0.00719102	0.11328	-0.0426215	0.0030852			6.00	-0.046638	0.028799	0.592708	-0.134233	0.0409568			6.00	-0.195436	0.0647552	0.052732	-0.392395	0.00152287
	6.00	1.00	0.0157439	0.00719102	0.28957	-0.00710945	0.0385972		6.00	1.00	-0.00445181	0.028799	0.999986	-0.0920466	0.083143		6.00	1.00	-0.0323677	0.0647552	0.995801	-0.229327	0.164591
		2.00	0.0180085	0.00719102	0.174525	-0.00484483	0.0408618			2.00	-0.00875982	0.028799	0.999613	-0.0963546	0.078835			2.00	-0.0567308	0.0647552	0.949345	-0.25369	0.140228
		3.00	0.0218349	0.00719102	0.0659553	-0.00101843	0.0446882			3.00	.09805*	0.028799	0.0212373	0.0104586	0.185648			3.00	0.136753	0.0647552	0.308506	-0.0602057	0.333712
		4.00	.03214*	0.00719102	0.0034199	0.00928245	0.0549891			4.00	.08846*	0.028799	0.0466928	0.000865695	0.176055			4.00	.31934*	0.0647552	0.000374949	0.12238	0.516299
		5.00	0.0197681	0.00719102	0.11328	-0.0030852	0.0426215			5.00	0.046638	0.028799	0.592708	-0.0409568	0.134233			5.00	0.195436	0.0647552	0.052732	-0.00152287	0.392395
	*. The mean difference is significant at the 0.05 level.								*. The mean difference is significant at the 0.05 level.								*. The mean difference is significant at the 0.05 level.
																	Ws vs. UVR8-OE, lincomycin
																	Dependent Variable:	VAR00002
																	Source	Type III Sum of Squares	df	Mean Square	F	Sig.
																	Corrected Model	.088a	1	0.0878998	11.0347	0.00309722
																	Intercept	2.86091	1	2.86091	359.149	4.09454e-15
																	VAR00001	0.0878998	1	0.0878998	11.0347	0.00309722
																	Error	0.175247	22	0.00796579
																	Total	3.12406	24
																	Corrected Total	0.263147	23
																	a. R Squared = .334 (Adjusted R Squared = .304)
																	Ws vs. UVR8-OE, methyl viologen
																	Dependent Variable:	VAR00002
																	Source	Type III Sum of Squares	df	Mean Square	F	Sig.
																	Corrected Model	.229a	1	0.229172	49.7095	4.49754e-07
																	Intercept	2.07468	1	2.07468	450.017	3.87605e-16
																	VAR00001	0.229172	1	0.229172	49.7095	4.49754e-07
																	Error	0.101425	22	0.00461022
																	Total	2.40528	24
																	Corrected Total	0.330597	23
																	a. R Squared = .693 (Adjusted R Squared = .679)

## Sheet: Fig. 8
Output of ANOVA models and contrasts.
Flavonols
GR
numDF denDF F-value p-value						Ler vs uvr8-2	Ler vs crycry2	Ler vs uvr8-2crycry2	uvr8-2 vs crycry2	uvr8-2 vs uvr8-2crycry2	cry1cry2 vs uvr8-2crycry2
(Intercept) 1 148 278.0674 <.0001					Adj. P	7.421900e-02	8.485431e-04	1.798561e-13	8.401509e-02	5.521250e-11	1.753436e-08
Genotype 3 148 41.3453 <.0001
Blue
numDF denDF F-value p-value						Ler vs uvr8-2	Ler vs crycry2	Ler vs uvr8-2crycry2	uvr8-2 vs crycry2	uvr8-2 vs uvr8-2crycry2	cry1cry2 vs uvr8-2crycry2
(Intercept) 1 242 825.3003 <.0001					Adj. P	8.970311e-01	4.283240e-11	0.000000e+00	4.283240e-11	0.000000e+00	1.594535e-05
Genotype 3 242 65.2414 <.0001
UV-A
numDF denDF F-value p-value						Ler vs uvr8-2	Ler vs crycry2	Ler vs uvr8-2crycry2	uvr8-2 vs crycry2	uvr8-2 vs uvr8-2crycry2	cry1cry2 vs uvr8-2crycry2
(Intercept) 1 137 72.65334 <.0001					Adj. P	2.233534e-02	1.160636e-03	0.000000e+00	2.807481e-01	5.690115e-11	1.608327e-08
Genotype 3 137 37.06358 <.0001
UV-A + Blue						Ler vs uvr8-2	Ler vs crycry2	Ler vs uvr8-2crycry2	uvr8-2 vs crycry2	uvr8-2 vs uvr8-2crycry2	cry1cry2 vs uvr8-2crycry2
numDF denDF F-value p-value					Adj. P	1.493683e-01	2.248367e-08	0.000000e+00	1.251018e-05	0.000000e+00	2.248367e-08
(Intercept) 1 136 391.6371 <.0001
Genotype 3 136 66.4275 <.0001
UV-B						Ler vs uvr8-2	Ler vs crycry2	Ler vs uvr8-2crycry2	uvr8-2 vs crycry2	uvr8-2 vs uvr8-2crycry2	cry1cry2 vs uvr8-2crycry2
numDF denDF F-value p-value					Adj. P	0.003837999	0.267688200	0.000000000	0.065108020	0.000000000	0.000000000
(Intercept) 1 247 176.0187 <.0001
Genotype 3 247 101.2876 <.0001
UV-B + Blue						Ler vs uvr8-2	Ler vs crycry2	Ler vs uvr8-2crycry2	uvr8-2 vs crycry2	uvr8-2 vs uvr8-2crycry2	cry1cry2 vs uvr8-2crycry2
numDF denDF F-value p-value					Adj. P	1.653926e-08	1.309886e-03	0.000000e+00	3.098906e-03	0.000000e+00	0.000000e+00
(Intercept) 1 258 174.4601 <.0001
Genotype 3 258 107.1950 <.0001

## Sheet: Fig. 9
Output of ANOVA models and contrasts.
Flavonols
GR
numDF denDF F-value p-value						Ws vs uvr8-7	Ws vs UVR8-OE	uvr8-7 vs UVR8-OE
(Intercept) 1 221 10322.559 <.0001					Adj. P	0.0001754365	0	0
Genotype 2 221 710.319 <.0001
Blue
numDF denDF F-value p-value						Ws vs uvr8-7	Ws vs UVR8-OE	uvr8-7 vs UVR8-OE
(Intercept) 1 245 1184.1745 <.0001					Adj. P	0.00014	0	0
Genotype 2 245 120.4616 <.0001
UV-A
numDF denDF F-value p-value						Ws vs uvr8-7	Ws vs UVR8-OE	uvr8-7 vs UVR8-OE
(Intercept) 1 245 1184.1745 <.0001					Adj. P	0.3451317	0	0
Genotype 2 245 120.4616 <.0001
UV-A + Blue						Ws vs uvr8-7	Ws vs UVR8-OE	uvr8-7 vs UVR8-OE
numDF denDF F-value p-value					Adj. P	0.0033	0	0
(Intercept) 1 262 105.6363 <.0001
Genotype 2 262 276.8780 <.0001
UV-B						Ws vs uvr8-7	Ws vs UVR8-OE	uvr8-7 vs UVR8-OE
numDF denDF F-value p-value					Adj. P	0.0011	0	0
(Intercept) 1 215 7037.697 <.0001
Genotype 2 215 528.084 <.0001
UV-B + Blue						Ws vs uvr8-7	Ws vs UVR8-OE	uvr8-7 vs UVR8-OE
numDF denDF F-value p-value					Adj. P	5.329071e-15	0	0
(Intercept) 1 226 383.3927 <.0001
Genotype 2 226 285.2895 <.0001

## Sheet: Fig. S3
Output of ANOVA models and contrasts.
NPQ
Blue
numDF denDF F-value p-value
(Intercept) 1 112 303.53062 <.0001
Genotype 3 112 1.33434 0.2668
UV-A
numDF denDF F-value p-value						Ler vs uvr8-2	Ler vs crycry2	Ler vs uvr8-2crycry2	uvr8-2 vs crycry2	uvr8-2 vs uvr8-2crycry2	cry1cry2 vs uvr8-2crycry2
(Intercept) 1 66 18.46753 1e-04					Adj. P	5.091985e-02	9.031266e-05	0.000000e+00	3.154512e-02	8.215650e-14	1.911560e-09
Genotype 3 66 52.50565 <.0001
UV-A + Blue						Ler vs uvr8-2	Ler vs crycry2	Ler vs uvr8-2crycry2	uvr8-2 vs crycry2	uvr8-2 vs uvr8-2crycry2	cry1cry2 vs uvr8-2crycry2
numDF denDF F-value p-value					Adj. P	2.395560e-01	5.322675e-03	1.004675e-08	8.447522e-02	1.000217e-06	1.574197e-03
(Intercept) 1 66 133.2531 <.0001
Genotype 3 66 18.8499 <.0001
UV-B						Ler vs uvr8-2	Ler vs crycry2	Ler vs uvr8-2crycry2	uvr8-2 vs crycry2	uvr8-2 vs uvr8-2crycry2	cry1cry2 vs uvr8-2crycry2
numDF denDF F-value p-value					Adj. P	1.00000000	0.02202056	1.00000000	0.03551792	1.00000000	0.14171868
(Intercept) 1 66 27.880412 <.0001
Genotype 3 66 3.616593 0.0176
UV-B + Blue
numDF denDF F-value p-value
(Intercept) 1 89 333.9507 <.0001
Genotype 3 89 0.6633 0.5768

## Sheet: Fig. S6
Output of ANOVA models and contrasts.
Chlorophyll
GR
numDF denDF F-value p-value						Ler vs uvr8-2	Ler vs crycry2	Ler vs uvr8-2crycry2	uvr8-2 vs crycry2	uvr8-2 vs uvr8-2crycry2	cry1cry2 vs uvr8-2crycry2
(Intercept) 1 148 234.85388 <.0001					Adj. P	2.983941e-01	1.568421e-04	2.398082e-14	4.987064e-03	1.047607e-11	2.118150e-05
Genotype 3 148 30.60847 <.0001
Blue
numDF denDF F-value p-value						Ler vs uvr8-2	Ler vs crycry2	Ler vs uvr8-2crycry2	uvr8-2 vs crycry2	uvr8-2 vs uvr8-2crycry2	cry1cry2 vs uvr8-2crycry2
(Intercept) 1 242 255.91932 <.0001					Adj. P	8.291623e-01	2.026386e-02	5.351275e-13	1.737813e-02	2.597922e-13	7.961900e-07
Genotype 3 242 29.15195 <.0001
UV-A
numDF denDF F-value p-value						Ler vs uvr8-2	Ler vs crycry2	Ler vs uvr8-2crycry2	uvr8-2 vs crycry2	uvr8-2 vs uvr8-2crycry2	cry1cry2 vs uvr8-2crycry2
(Intercept) 1 137 297.75439 <.0001					Adj. P	4.106674e-01	1.984909e-01	4.159777e-06	4.556004e-02	3.764496e-07	5.599984e-04
Genotype 3 137 11.84355 <.0001
UV-A + Blue						Ler vs uvr8-2	Ler vs crycry2	Ler vs uvr8-2crycry2	uvr8-2 vs crycry2	uvr8-2 vs uvr8-2crycry2	cry1cry2 vs uvr8-2crycry2
numDF denDF F-value p-value					Adj. P	2.989396e-02	1.098356e-01	2.777962e-07	2.953798e-04	1.083400e-11	1.153470e-04
(Intercept) 1 136 2556.0117 <.0001
Genotype 3 136 21.0362 <.0001
UV-B						Ler vs uvr8-2	Ler vs crycry2	Ler vs uvr8-2crycry2	uvr8-2 vs crycry2	uvr8-2 vs uvr8-2crycry2	cry1cry2 vs uvr8-2crycry2
numDF denDF F-value p-value					Adj. P	1.158713e-02	5.511196e-06	0.000000e+00	2.638352e-02	5.256085e-09	1.334962e-04
(Intercept) 1 247 65.11436 <.0001
Genotype 3 247 28.10693 <.0001
UV-B + Blue						Ler vs uvr8-2	Ler vs crycry2	Ler vs uvr8-2crycry2	uvr8-2 vs crycry2	uvr8-2 vs uvr8-2crycry2	cry1cry2 vs uvr8-2crycry2
numDF denDF F-value p-value					Adj. P	1.000000e+00	1.000000e+00	1.342257e-06	1.000000e+00	1.193990e-06	6.592720e-05
(Intercept) 1 258 718.1163 <.0001
Genotype 3 258 12.1082 <.0001

[truncated: 3 more sheets: Fig. S7, Fig. S8, Fig. S9]
